# Supplementary material for: Physical activity interventions for the cardiac population: A generic logic model based on intervention mapping
Source: PLoS One. 2025 May 14;20(5):e0322807. doi: 10.1371/journal.pone.0322807 (PMC12077670; doi:10.1371/journal.pone.0322807)
Supplement: S1 file — (XLSX) [file pone.0322807.s001.xlsx]

## Sheet: ABCD-Individual
Behaviour Change Methods (Behaviour Change Principles)	Parameters for use (Conditions for Effectiveness)	Applications (Examples for Illustration)	Change Objectives (Sub-Determinants)	Determinants	Performance Objectives (Sub-Behaviours)	Target Behaviour	Target Population
Feedback	Feedback needs to be individual, follow the behaviour in time, and be specific	A healthcare provider or a health coach provides feedback on the patient’s weekly planned physical activity during a consultation.	BC.1. Demonstrate the ability to plan their weekly recommended physical activity	Behavioural Capability	PO.1. Plan their physical activity every week according to their recommended àmount of physical activity (Tummers et al., 2022)	Patients independently and regularly carry out the recommended amount of heart-healthy physical activity over months and years	Patients who had an acute cardiac event
Individualisation	Personal communication that responds to a learner's needs	Together with a healthcare professional the patients will discuss which exercises are suitable for their situation.	K.1. Describe their weekly recommended physical activity	Knowledge	PO.1. Plan their physical activity every week according to their recommended àmount of physical activity (Tummers et al., 2022)	Patients independently and regularly carry out the recommended amount of heart-healthy physical activity over months and years	Patients who had an acute cardiac event
Direct experience	Rewarding outcomes from the individual's experience with the behaviour or assurance that the individual can cope with and reframe negative outcomes	The patient agrees to follow the planned activity for a week. Through direct experience they will see that it is easier to be physically active if there is time allocated for it.	OE.1. Describe how planning their weekly physical activity will increase likelihood of them being physically active	Outcome Expectations	PO.1. Plan their physical activity every week according to their recommended àmount of physical activity (Tummers et al., 2022)	Patients independently and regularly carry out the recommended amount of heart-healthy physical activity over months and years	Patients who had an acute cardiac event
Verbal persuasion	Credible source	Patients listen to stories of other cardiac patients who at first struggled with physical activity but could now maintain regular physical activity by planning it into their weekly schedules.	SE.1. Express confidence in their ability to plan their weekly physical activity into their exisitng schedules	Self-Efficacy	PO.1. Plan their physical activity every week according to their recommended àmount of physical activity (Tummers et al., 2022)	Patients independently and regularly carry out the recommended amount of heart-healthy physical activity over months and years	Patients who had an acute cardiac event
Persuasive communication	Messages need to be relevant and not too discrepant from the beliefs of the individual; can be stimulated by suprise and repitition; will include arguments	A healthcare professional or health coach will explain the benefits of regular physical activity to the patients.	ATT.2. Express positive feelings towards heart-healthy physical activity	Attitude	PO.2. Carry out their heart-healthy physical activity according to their weekly plan	Patients independently and regularly carry out the recommended amount of heart-healthy physical activity over months and years	Patients who had an acute cardiac event
Persuasive communication	Messages need to be relevant and not too discrepant from the beliefs of the individual; can be stimulated by suprise and repitition; will include arguments	Develop educational materials, such as brochures, handouts, or multimedia presentations, that provide clear and evidence-based information on heart-healthy physical activity. Ensure that the materials address the concerns and misconceptions patients may have regarding the safety of exercise after a cardiac event.	KP.2. Recognise that heart-healthy physical activity adjusted to one's own capabilities will not cause harm to own heart and/or health	Kinesiophobia (Beliefs)	PO.2. Carry out their heart-healthy physical activity according to their weekly plan	Patients independently and regularly carry out the recommended amount of heart-healthy physical activity over months and years	Patients who had an acute cardiac event
Individualisation	Personal communication that responds to a learner's needs	Together with a healthcare professional the patients will discuss which exercises are suitable for their situation.	K.2. Identify the physical activity / exercises suitable for own level of physical capability	Knowledge (Information for Exercise)	PO.2. Carry out their heart-healthy physical activity according to their weekly plan	Patients independently and regularly carry out the recommended amount of heart-healthy physical activity over months and years	Patients who had an acute cardiac event
Motivational interviewing	A supportive reationship between client and professional combined with the evocation of patient change talk. Professionals must recognize that motivational interviewing involves collaboration not confrontation, evocation not education, autonomy rather than authority, and exploration instead of explanation.	Adopt a patient-centered approach, where the focus is on understanding and addressing the patient's unique motivations, concerns, and barriers related to physical activity.	M.2. Express willingness to engage in their weekly recommended physical activity	Motivation	PO.2. Carry out their heart-healthy physical activity according to their weekly plan	Patients independently and regularly carry out the recommended amount of heart-healthy physical activity over months and years	Patients who had an acute cardiac event
Persuasive communication	Messages need to be relevant and not too discrepant from the beliefs of the individual; can be stimulated by suprise and repitition; will include arguments	Include personal testimonials or stories from individuals who have experienced improvements in their heart health through regular physical activity. Share their experiences, highlighting specific changes they noticed, such as increased energy, reduced symptoms, or improved quality of life.	OE.2. Describe how engaging in physical activity positively influences one's heart-health	Outcome Expectations	PO.2. Carry out their heart-healthy physical activity according to their weekly plan	Patients independently and regularly carry out the recommended amount of heart-healthy physical activity over months and years	Patients who had an acute cardiac event
Verbal persuasion	Credible source	Engage in individual counseling sessions with patients to deliver persuasive messages about the benefits of physical activity for their physical and psychological well-being.	PBB.2.a. Recognise that engaging in their weekly recommended physical activity, improves physical and psychological health	Perceived Barriers and Benefits	PO.2. Carry out their heart-healthy physical activity according to their weekly plan	Patients independently and regularly carry out the recommended amount of heart-healthy physical activity over months and years	Patients who had an acute cardiac event
Goal setting	Commitment to the goal; goals that are difficult but available within the individual's skill level.	Guide patients in setting Specific, Measurable, Achievable, Relevant, and Time-bound (SMART) goals related to their physical activity. Help them create goals that address the challenges of time, weather, and location	PBB.2.b. Describe how they will be able to engage in their weekly recommended physical activity, regardless of time, weather and location	Perceived Barriers and Benefits	PO.2. Carry out their heart-healthy physical activity according to their weekly plan	Patients independently and regularly carry out the recommended amount of heart-healthy physical activity over months and years	Patients who had an acute cardiac event
Tailoring	Tailoring variables or factors related to behaviour change (such as stage) or to relevance (such as culture of socioeconomic status).	Offer individual coaching sessions to demonstrate exercises, provide guidance on proper technique, and address any concerns or questions the patient may have.	PBB.2.c. Describe how they will be able to engage in their weekly recommended physical activity, regardless of their physical capabilities	Perceived Barriers and Benefits	PO.2. Carry out their heart-healthy physical activity according to their weekly plan	Patients independently and regularly carry out the recommended amount of heart-healthy physical activity over months and years	Patients who had an acute cardiac event
Active learning	Time, information, and skills	Demonstrate various exercises and activities that are appropriate for the patients based on their individual capabilities and recommended physical activity. Show proper form and technique, highlighting the benefits and safety considerations of each exercise. Engage patients in hands-on practice sessions where they can try the exercises themselves under the guidance and supervision of healthcare p…	SE.2. Express confidence about engaging in their weekly recommended physical activity.	Self-Efficacy	PO.2. Carry out their heart-healthy physical activity according to their weekly plan	Patients independently and regularly carry out the recommended amount of heart-healthy physical activity over months and years	Patients who had an acute cardiac event
Modelling	Attention, remembrance, self-efficacy and skills, reinforcement of model; identification with model; coping model instead of mastery model	Invite the identified role models to share their personal stories and testimonials about how they overcame challenges, gained confidence, and successfully engaged in physical activity/exercises of moderate to vigorous intensity. These narratives should highlight the benefits, positive experiences, and improved health outcomes they achieved through their active lifestyle.	S.2. Demonstrate the ability to engage in physical activity / exercises of moderate to vigorous intensity	Skills	PO.2. Carry out their heart-healthy physical activity according to their weekly plan	Patients independently and regularly carry out the recommended amount of heart-healthy physical activity over months and years	Patients who had an acute cardiac event
Mobilising social support	Combines caring, trust, openness, and acceptance with support for behavioural change; positive support is available in the environment	Create peer support groups consisting of patients who have undergone cardiac rehabilitation or individuals who have successfully incorporated regular physical activity into their lives. These groups can meet regularly or connect through online platforms to share experiences, provide encouragement, and offer practical tips and advice on planning and carrying out heart-healthy activities.	SI.2. State that planning and carrying out regular weekly heart-healthy physical activity is approved and recommended by medical experts and expected from cardiac rehabilitation patients	Social Influence (Injunctive Norm)	PO.2. Carry out their heart-healthy physical activity according to their weekly plan	Patients independently and regularly carry out the recommended amount of heart-healthy physical activity over months and years	Patients who had an acute cardiac event
Individualisation	Personal communication that responds to a learner's needs	Healthcare providers or coaches design exercise programmes that are tailored to the individual's specific needs and limitations. This may involve selecting exercises that are suitable for their physical capabilities, taking into account factors such as cardiovascular health, strength, flexibility, and balance. The exercises should be challenging enough to promote improvement but not overly strenu…	K.3. List adjustments that can be made to exercises to make them suitable for own physical capabilities	Knowledge	PO.3. Manage potential barriers for planned physical activity sessions [e.g., physical capabilities, weather conditions, lack of time] (Dafny et al., 2023; Platz et al., 2022)	Patients independently and regularly carry out the recommended amount of heart-healthy physical activity over months and years	Patients who had an acute cardiac event
Environmental reevaluation	Stimulating both cognitive and affective appraisal of self-image. Can use feedback and confrontation; however, raising awareness must be quickly followed by increase in problem-solving ability and self-efficacy	Engage patients in a process of identifying potential barriers that may hinder their engagement in planned exercises. Help patients recognise the consequences of these barriers on their ability to engage in physical activity and their overall health. Provide information and examples of how managing these barriers can positively impact their physical and emotional well-being, improve cardiovascula…	OE.3. Recognise that managing potential barriers for planned exercises increases the likelihood of engaging in physical activity	Outcome Expectations	PO.3. Manage potential barriers for planned physical activity sessions [e.g., physical capabilities, weather conditions, lack of time] (Dafny et al., 2023; Platz et al., 2022)	Patients independently and regularly carry out the recommended amount of heart-healthy physical activity over months and years	Patients who had an acute cardiac event
Planning coping responses	Identification of high-risk situations and practice of coping response	Patients identify potential barriers, brainstorm coping strategies and set specific coping goals. Thereafter they create a coping plan that outlines the specific actions they will take. The plan is then regularly reviewed and adjusted where necessary	SE.3. Express confidence in being able to adjust physical activity plans to unforeseen barriers [e.g. bad weather]	Self-Efficacy	PO.3. Manage potential barriers for planned physical activity sessions [e.g., physical capabilities, weather conditions, lack of time] (Dafny et al., 2023; Platz et al., 2022)	Patients independently and regularly carry out the recommended amount of heart-healthy physical activity over months and years	Patients who had an acute cardiac event
Elaboration	Individuals with high motivation and high cognitive ability; messages that are personally relevant, surprising, repeated, self-pacing, not distracting, easily understandable, and include direct instructions; messages that are not too discrepant and cause anticipation of interaction	Provide patients with detailed information about the benefits of self-monitoring physical activity. Share success stories or testimonials of individuals who have successfully incorporated self-monitoring into their physical activity routine. Conduct interactive workshops or group discussions where patients can actively participate in activities related to self-monitoring. Help patients set specif…	ATT.4. Express positive feelings towards self-monitoring physical activity	Attitude	PO.4. Self-monitor their physical activity using a log or diary (Chase, 2011; Graham et al., 2020; Knittle et al., 2018; Platz et al., 2022; Room et al., 2017; ter Hoeve et al., 2015)	Patients independently and regularly carry out the recommended amount of heart-healthy physical activity over months and years	Patients who had an acute cardiac event
Direct experience	Rewarding outcomes from the individual's experience with the behaviour or assurance that the individual can cope with and reframe negative outcomes	Provide patients with wearable activity trackers. Ask patients to maintain activity logs or journals where they can record their daily physical activity. Introduce patients to mobile applications or online platforms designed for tracking physical activity. Create visual representations of patients' physical activity progress using charts or graphs. Facilitate a supportive environment where patien…	OE.4. Describe how monitoring of physical activity will increase the likelihood of maintaining regular physical activity	Outcome Expectations	PO.4. Self-monitor their physical activity using a log or diary (Chase, 2011; Graham et al., 2020; Knittle et al., 2018; Platz et al., 2022; Room et al., 2017; ter Hoeve et al., 2015)	Patients independently and regularly carry out the recommended amount of heart-healthy physical activity over months and years	Patients who had an acute cardiac event
Guided practice	Subskill demonstration, instruction, and enactment with Individual feedback; requires supervision by an experienced person; some environmental changes cannot be rehearsed	Create a template or format for a physical activity log or diary that patients can use to monitor their own activity. Offer clear and detailed instructions on how to use the activity log or diary effectively. Show patients completed examples of filled-out activity logs or diaries to provide them with a visual understanding of how to monitor their physical activity. Engage in guided practice sessi…	S.4. Demonstrate the ability to monitor own physical activity using a log or diary	Skills	PO.4. Self-monitor their physical activity using a log or diary (Chase, 2011; Graham et al., 2020; Knittle et al., 2018; Platz et al., 2022; Room et al., 2017; ter Hoeve et al., 2015)	Patients independently and regularly carry out the recommended amount of heart-healthy physical activity over months and years	Patients who had an acute cardiac event
Tailoring	Tailoring variables or factors related to behaviour change (such as stage) or to relevance (such as culture of socioeconomic status).	Conduct a thorough assessment of the patient's health status, including their cardiac condition, physical capabilities, limitations, and any other relevant factors. Based on the assessment, develop an individualised exercise plan that takes into account the patient's unique health status. Use persuasive communication techniques to explain to the patient why specific adjustments are necessary and …	K.5. List adjustments that can be made to the physical activity plan / exercises to make them suitable for their health status	Knowledge	PO.5. Adjust their physical activity plan when their health status improves or diminishes	Patients independently and regularly carry out the recommended amount of heart-healthy physical activity over months and years	Patients who had an acute cardiac event
Direct experience	Rewarding outcomes from the individual's experience with the behaviour or assurance that the individual can cope with and reframe negative outcomes	Encourage patients to participate in a trial session of adjusted physical activities that are tailored to their health status. Share real-life examples and success stories of other cardiac rehabilitation patients who have adjusted their physical activity plans to their health status. Provide educational materials, such as brochures, handouts, or videos, that explain the importance of adjusting th…	OE.5. Recognise that adjusting the physical activity plan / exercises to their health status increases the likelihood of engaging in physical activity	Outcome Expectations	PO.5. Adjust their physical activity plan when their health status improves or diminishes	Patients independently and regularly carry out the recommended amount of heart-healthy physical activity over months and years	Patients who had an acute cardiac event
Verbal persuasion	Credible source	Provide verbal encouragement and positive feedback to patients who demonstrate the ability to adjust their physical activity plan to their health status. Engage healthcare professionals, such as cardiologists, exercise specialists, or physiotherapists, to provide verbal persuasion and guidance to patients. Share success stories and testimonials from other cardiac rehabilitation patients who have …	SE.5. Express confidence about being able to adjust the physical activity plan / exercises to their health status	Self-Efficacy	PO.5. Adjust their physical activity plan when their health status improves or diminishes	Patients independently and regularly carry out the recommended amount of heart-healthy physical activity over months and years	Patients who had an acute cardiac event
Chunking	Labels or acronyms are assigned to material to aid memory	Assess the patient's exercise capacity through medical evaluations and discussions with healthcare professionals. Divide the physical activity plan/exercises into smaller, manageable chunks. Clearly communicate the instructions for each exercise chunk. Show the patient how to perform each exercise chunk correctly. Offer cues and reminders to help the patient remember and follow the exercise plan.…	K.6. List adjustments that can be made to the physical activity plan / exercises to make them suitable for their exercise capacity	Knowledge	PO.6. Adjust their physical activity plan when their exercise capacity improves or diminishes	Patients independently and regularly carry out the recommended amount of heart-healthy physical activity over months and years	Patients who had an acute cardiac event
Elaboration	Individuals with high motivation and high cognitive ability; messages that are personally relevant, surprising, repeated, self-pacing, not distracting, easily understandable, and include direct instructions; messages that are not too discrepant and cause anticipation of interaction	Provide patients with detailed information about the concept of exercise capacity and its significance in managing their cardiac health. Discuss the potential risks and consequences of engaging in exercises beyond their exercise capacity. Share success stories or testimonials from other patients who have adjusted their exercise plans to match their exercise capacity. Encourage patients to reflect…	OE.6. Recognise that adjusting the physical activity plan /exercises to their exercise capacity increases the likelihood of engaging in physical activity	Outcome Expectations	PO.6. Adjust their physical activity plan when their exercise capacity improves or diminishes	Patients independently and regularly carry out the recommended amount of heart-healthy physical activity over months and years	Patients who had an acute cardiac event
Verbal persuasion	Credible source	Offer clear and accurate information about the importance of adjusting the physical activity plan/exercises to their exercise capacity. Share inspiring stories or testimonials from other patients who have successfully adjusted their exercise plans to match their exercise capacity. Use positive and encouraging language when discussing patients' ability to adjust their exercise plans. Implement gui…	SE.6. Express confidence about being able to adjust the physical activity plan / exercises to their exercise capacity	Self-Efficacy	PO.6. Adjust their physical activity plan when their exercise capacity improves or diminishes	Patients independently and regularly carry out the recommended amount of heart-healthy physical activity over months and years	Patients who had an acute cardiac event
Individualisation	Personal communication that responds to a learner's needs	Discuss with patients the importance of seeking help when unsure about exercises or adjustments. Encourage them to reach out to the appropriate professionals, such as their cardiac rehabilitation team, exercise physiologists, or healthcare providers, who can provide guidance and support. Provide a list of contact information or resources that patients can refer to when they have questions or need…	K.7. List who to ask for help when unsure what exercises to do/how to adjust exercises	Knowledge	PO.7. Seek professional and/or medical help when unsure what exercises to do/how to adjust exercises	Patients independently and regularly carry out the recommended amount of heart-healthy physical activity over months and years	Patients who had an acute cardiac event
Persuasive communication	Messages need to be relevant and not too discrepant from the beliefs of the individual; can be stimulated by suprise and repitition; will include arguments	Provide patients with comprehensive education on the warning signs and symptoms that may indicate a need for professional or medical help. Develop clear guidelines or a reference document that outlines specific situations when it is necessary to ask for professional or medical help. Highlight the benefits of early intervention and prompt medical attention in managing cardiac conditions. Recognise…	SNE.7. Describe when it is necessary to ask for professional/medical help	Subjective needs	PO.7. Seek professional and/or medical help when unsure what exercises to do/how to adjust exercises	Patients independently and regularly carry out the recommended amount of heart-healthy physical activity over months and years	Patients who had an acute cardiac event

## Sheet: Individual selection of determi
Population	Target Behaviour	Performance Objective	Sub-Determinant	Determinant (Personal)	Decision	Justification
Patients who had a cardiac event	Patients independently and regularly carry out the recommended amount of heart-healthy physical activity over months and years	PO.1. Plan their physical activity every week according to their recommended amount of physical activity (Tummers et al., 2022)	BC.1. Demonstrate the ability to plan their weekly recommended physical activity	Behavioural Capability	Select	Behavioural regulation(planning and monitoring) (r= 0.29) (Rhodes et al., 2021)
Patients who had a cardiac event	Patients independently and regularly carry out the recommended amount of heart-healthy physical activity over months and years	PO.1. Plan their physical activity every week according to their recommended amount of physical activity (Tummers et al., 2022)	K.1. Describe their weekly recommended physical activity	Knowledge	Select	The Reasonend Action Approach (Fishbein & Ajzen, 2010)
Patients who had a cardiac event	Patients independently and regularly carry out the recommended amount of heart-healthy physical activity over months and years	PO.1. Plan their physical activity every week according to their recommended amount of physical activity (Tummers et al., 2022)	OE.1. Describe how planning their weekly physical activity will increase likelihood of them being physically active	Outcome Expectations	Select	(Tummers er al, 2022)
Patients who had a cardiac event	Patients independently and regularly carry out the recommended amount of heart-healthy physical activity over months and years	PO.1. Plan their physical activity every week according to their recommended amount of physical activity (Tummers et al., 2022)		Lack of Time (Perceived Barrier)	Defer	Justifies the need for the PO rather than it being a determinant of the PO, Managing barriers has been taken into account in later PO. (r= -0.22) (Bohlen et al., 2022)
Patients who had a cardiac event	Patients independently and regularly carry out the recommended amount of heart-healthy physical activity over months and years	PO.1. Plan their physical activity every week according to their recommended amount of physical activity (Tummers et al., 2022)	SE.1. Express confidence in their ability to plan their weekly physical activity into their exisitng schedules	Self-Efficacy	Select	Scheduling self-efficacy and exercise behaviour (r=0,27) (De Melo Ghisi et al., 2015); (r=0.35 at end of rehabilitation and r=0.38 1 month after rehabilitation) (Murray & Rodgers, 2012)
Patients who had a cardiac event	Patients independently and regularly carry out the recommended amount of heart-healthy physical activity over months and years	PO.2. Carry out their heart-healthy physical activity according to their weekly plan	ATT.2. Express positive feelings towards heart-healthy physical activity	Attitude	Select	I-Change Model, TPB, RAA, SEM, (Tummers et al., 2022) (Calonge Pascual et al., 2022)
Patients who had a cardiac event	Patients independently and regularly carry out the recommended amount of heart-healthy physical activity over months and years	PO.2. Carry out their heart-healthy physical activity according to their weekly plan	K.2. Identify the physical activity / exercises suitable for own level of physical capability	Information for Physical Activity / Exercise	Select	Low relevance but knowledge is highly changeable, (r= 0.20) (H. K. Kim et al., 2022) (Calonge Pascual et al., 2022)
Patients who had a cardiac event	Patients independently and regularly carry out the recommended amount of heart-healthy physical activity over months and years	PO.2. Carry out their heart-healthy physical activity according to their weekly plan	KP.2. Recognise that heart-healthy physical activity adjusted to one's own capabilities will not cause harm to own heart and/or health	Kinesiophobia (Beliefs)	Select	Kocjan, J., & Knapik, A. (2014).
Patients who had a cardiac event	Patients independently and regularly carry out the recommended amount of heart-healthy physical activity over months and years	PO.2. Carry out their heart-healthy physical activity according to their weekly plan	M.2. Express willingness to engage in their weekly recommended physical activity.	Motivation for Physical Activity / Exercise	Select	High relevance, (r= 0.63) (H. K. Kim et al., 2022)
Patients who had a cardiac event	Patients independently and regularly carry out the recommended amount of heart-healthy physical activity over months and years	PO.2. Carry out their heart-healthy physical activity according to their weekly plan	OE.2. Describe how engaging in physical activity positively influences one's heart-health	Outcome Expectations	Select	Outcome expectations are a part of motivation (Williamson et al., 2022) (Amirova et al., 2022) (r= 0.19) (Bohlen et al., 2022)
Patients who had a cardiac event	Patients independently and regularly carry out the recommended amount of heart-healthy physical activity over months and years	PO.2. Carry out their heart-healthy physical activity according to their weekly plan	PBB.2.a. Recognise that engaging in their weekly recommended physical activity, improves physical and psychological health	Perceived Benefits of Physical Activity / Exercise	Select	High relevance, (r= 0.64) (H. K. Kim et al., 2022)
Patients who had a cardiac event	Patients independently and regularly carry out the recommended amount of heart-healthy physical activity over months and years	PO.2. Carry out their heart-healthy physical activity according to their weekly plan	PBB.2.b. Describe how they will be able to engage in their weekly recommended physical activity, regardless of time, weather and location	Perceived Barriers to Physical Activity / Exercise	Select	High relevance, (r= 0.64) (H. K. Kim et al., 2022)
Patients who had a cardiac event	Patients independently and regularly carry out the recommended amount of heart-healthy physical activity over months and years	PO.2. Carry out their heart-healthy physical activity according to their weekly plan	PBB.2.c. Describe how they will be able to engage in their weekly recommended physical activity, regardless of their physical capabilities	Perceived Barriers to Physical Activity / Exercise	Select	High relevance, (r= 0.64) (H. K. Kim et al., 2022)
Patients who had a cardiac event	Patients independently and regularly carry out the recommended amount of heart-healthy physical activity over months and years	PO.2. Carry out their heart-healthy physical activity according to their weekly plan	S.2. Demonstrate the ability to engage in physical activity / exercises of moderate to vigorous intensity	Skills	Select	Social-ecological model (Dahlan Tabah et al., 2020)
Patients who had a cardiac event	Patients independently and regularly carry out the recommended amount of heart-healthy physical activity over months and years	PO.2. Carry out their heart-healthy physical activity according to their weekly plan	SE.2. Express confidence about engaging in their weekly recommended physical activity.	Exercise Self-Efficacy	Select	Highly relevant, (r= 0.94) (H. K. Kim et al., 2022) (Williamson et al., 2022); (r=0.48) (Han et al., 2022) (Calonge Pascual et al., 2022) (r=0.46) (Klompstra et al., 2018), Task Self-efficacy and exercise behaviour (r=0.37) (De Melo Ghisi, et al., 2015) (0.36 at end of CR and 0.32 1 month after CR) (Murray & Rodgers, 2012)
Patients who had a cardiac event	Patients independently and regularly carry out the recommended amount of heart-healthy physical activity over months and years	PO.2. Carry out their heart-healthy physical activity according to their weekly plan	SI.2. State that planning and carrying out regular weekly heart-healthy physical activity is approved and recommended by medical experts and expected from cardiac rehabilitation patients	Social Influence (Injunctive Norm)	Select	(McDonough et al., 2019); Systematic review BUT among cancer survivors not CVD patients
Patients who had a cardiac event	Patients independently and regularly carry out the recommended amount of heart-healthy physical activity over months and years	PO.2. Carry out their heart-healthy physical activity according to their weekly plan		Sports Commitment	Forgo	Only found significant amongst members of an exercise club (r= 0.60) (H. K. Kim et al., 2022)
Patients who had a cardiac event	Patients independently and regularly carry out the recommended amount of heart-healthy physical activity over months and years	PO.2. Carry out their heart-healthy physical activity according to their weekly plan		Perceived Barriers to Physical Activity / Exercise	Defer	Combined with perceived benefits (outcome expectations) High relevance, (r= -0.62) (H. K. Kim et al., 2022)
Patients who had a cardiac event	Patients independently and regularly carry out the recommended amount of heart-healthy physical activity over months and years	PO.2. Carry out their heart-healthy physical activity according to their weekly plan		Exercise-Related Social Support	Defer	Environmental determinant, found relevant amongst several articles, (r= 0.51) (H. K. Kim et al., 2022); (r=0.53) (Han et al., 2022)
Patients who had a cardiac event	Patients independently and regularly carry out the recommended amount of heart-healthy physical activity over months and years	PO.2. Carry out their heart-healthy physical activity according to their weekly plan		Beliefs About Capabilities	Forgo	Similar to exercise self-efficacy, so combined with that determinant (r= 0.26) (Rhodes et al.2021)
Patients who had a cardiac event	Patients independently and regularly carry out the recommended amount of heart-healthy physical activity over months and years	PO.2. Carry out their heart-healthy physical activity according to their weekly plan		Intentions	Forgo	Found relevant amongst several articles (r= 0.27) (Rhodes et al., 2021); will be split up into attitude, subjective norm and behavioural control
Patients who had a cardiac event	Patients independently and regularly carry out the recommended amount of heart-healthy physical activity over months and years	PO.2. Carry out their heart-healthy physical activity according to their weekly plan		Behavioural Regulation (Planning, Self-Monitoring)	Defer	(r= 0.29) (Rhodes et al., 2021) Deferred as self-monitoring and planning already come back in other POs
Patients who had a cardiac event	Patients independently and regularly carry out the recommended amount of heart-healthy physical activity over months and years	PO.3. Manage potential barriers for planned physical activity sessions [e.g., physical capabilities, weather conditions, lack of time] (Dafny et al., 2023; Platz et al., 2022)	K.3. List adjustments that can be made to exercises to make them suitable for own physical capabilities	Knowledge	Select	Conceptualisation of the process of behaviour change by Williamson et al., 2021
Patients who had a cardiac event	Patients independently and regularly carry out the recommended amount of heart-healthy physical activity over months and years	PO.3. Manage potential barriers for planned physical activity sessions [e.g., physical capabilities, weather conditions, lack of time] (Dafny et al., 2023; Platz et al., 2022)	OE.3. Recognise that managing potential barriers for planned exercises increases the likelihood of engaging in physical activity	Outcome Expectations	Select	Conceptualisation of the process of behaviour change by Williamson et al., 2021
Patients who had a cardiac event	Patients independently and regularly carry out the recommended amount of heart-healthy physical activity over months and years	PO.3. Manage potential barriers for planned physical activity sessions [e.g., physical capabilities, weather conditions, lack of time] (Dafny et al., 2023; Platz et al., 2022)	SE.3. Express confidence about being able to adjust physical activity plans to unforseen barriers [e.g. bad weather]	Self-Efficacy	Select	(Luszczynska & Sutton, 2006); (Han et al. 2022)
Patients who had a cardiac event	Patients independently and regularly carry out the recommended amount of heart-healthy physical activity over months and years	PO.4. Self-monitor their physical activity using a log or diary (Chase, 2011; Graham et al., 2020; Knittle et al., 2018; Platz et al., 2022; Room et al., 2017; ter Hoeve et al., 2015)	ATT.4. Express positive feelings towards self-monitoring physical activity	Attitude	Select	I-Change Model (De Vries et al. 1988; De Vries & Mudde., 1998) , RAA (Fishbein & Ajzen, 2010), SEM
Patients who had a cardiac event	Patients independently and regularly carry out the recommended amount of heart-healthy physical activity over months and years	PO.4. Self-monitor their physical activity using a log or diary (Chase, 2011; Graham et al., 2020; Knittle et al., 2018; Platz et al., 2022; Room et al., 2017; ter Hoeve et al., 2015)	OE.4. Describe how monitoring of physical activity will increase the likelihood of maintaining regular physical activity	Outcome Expectations	Select	Social Cognitive Theory (Bandura, 2001)
Patients who had a cardiac event	Patients independently and regularly carry out the recommended amount of heart-healthy physical activity over months and years	PO.4. Self-monitor their physical activity using a log or diary (Chase, 2011; Graham et al., 2020; Knittle et al., 2018; Platz et al., 2022; Room et al., 2017; ter Hoeve et al., 2015)	S.4. Demonstrate the ability to monitor own physical activity using a log or diary	Skills	Select	The Reasonend Action Approach (Fishbein & Ajzen, 2010)
Patients who had a cardiac event	Patients independently and regularly carry out the recommended amount of heart-healthy physical activity over months and years	PO.5. Adjust their physical activity plan when their health status improves or diminishes	K.5. List adjustments that can be made to the physical activity plan / exercises to make them suitable for their health status	Knowledge	Select	Conceptualisation of the process of behaviour change by Williamson et al., 2021
Patients who had a cardiac event	Patients independently and regularly carry out the recommended amount of heart-healthy physical activity over months and years	PO.5. Adjust their physical activity plan when their health status improves or diminishes	OE.5. Recognise that adjusting the physical activity plan / exercises to their health status increases the likelihood of engaging in physical activity	Outcome Expectations	Select	Conceptualisation of the process of behaviour change by Williamson et al., 2021
Patients who had a cardiac event	Patients independently and regularly carry out the recommended amount of heart-healthy physical activity over months and years	PO.5. Adjust their physical activity plan when their health status improves or diminishes	SE.5. Express confidence about being able to adjust the physical activity plan / exercises to their health status	Self-Efficacy	Select	(Luszcyznska & Sutton, 2006); (Han et al. 2022)
Patients who had a cardiac event	Patients independently and regularly carry out the recommended amount of heart-healthy physical activity over months and years	PO.6. Adjust their physical activity plan when their exercise capacity improves or diminishes	K.6. List adjustments that can be made to the physical activity plan / exercises to make them suitable for their exercise capacity	Knowledge	Select	Conceptualisation of the process of behaviour change by Williamson et al., 2021
Patients who had a cardiac event	Patients independently and regularly carry out the recommended amount of heart-healthy physical activity over months and years	PO.6. Adjust their physical activity plan when their exercise capacity improves or diminishes	OE.6. Recognise that adjusting the physical activity plan /exercises to their exercise capacity increases the likelihood of engaging in physical activity	Outcome Expectations	Select	Conceptualisation of the process of behaviour change by Williamson et al., 2021
Patients who had a cardiac event	Patients independently and regularly carry out the recommended amount of heart-healthy physical activity over months and years	PO.6. Adjust their physical activity plan when their exercise capacity improves or diminishes	SE.6. Express confidence about being able to adjust the physical activity plan / exercises to their exercise capacity	Self-Efficacy	Select	(Luszcyznska & Sutton, 2006); (Han et al. 2022)
Patients who had a cardiac event	Patients independently and regularly carry out the recommended amount of heart-healthy physical activity over months and years	PO.7. Seek professional and/or medical help when unsure what exercises to do/how to adjust exercises	K.7. List who to ask for help when unsure what exercises to do/how to adjust exercises	Knowledge	Select	(Clark, 2014)
Patients who had a cardiac event	Patients independently and regularly carry out the recommended amount of heart-healthy physical activity over months and years	PO.7. Seek professional and/or medical help when unsure what exercises to do/how to adjust exercises	SNE.7. Describe when it is necessary to ask for professional/medical help	Subjective needs	Select	(Nagai, 2015)

## Sheet: Individual CO matrix
Patients who had an acute cardiac event	Attitude	Behavioural Capacity	Kinesiophobia (Beliefs)	Knowledge	Motivation	Outcome Expectations	Perceived Barriers and Benefits	Self-Efficacy	Skills	Social Influence	Subjective Needs
PO.1. Plan their physical activity every week according to their recommended amount of physical activity (Tummers et al., 2022)		BC.1. Demonstrate the ability to plan their weekly recommended physical activity		K.1. Describe their weekly recommended physical activity		OE.1. Describe how planning their weekly physical activity will increase likelihood of them being physically active
PO.2. Carry out their heart-healthy physical activity according to their weekly plan	ATT.2. Express positive feelings towards heart-healthy physical activity		KP.2. Recognise that heart-healthy physical activity adjusted to one's own capabilities will not cause harm to own heart and/or health	K.2. Identify the physical activity / exercises suitable for own level of physical capability	M.2. Express willingness to engage in their weekly recommended physical activity.	OE.2. Describe how engaging in physical activity positively influences one's heart-health	PBB.2.a. Recognise that engaging in their weekly recommended physical activity, improves physical and psychological health PBB.2.b. Describe how they will be able to engage in their weekly recommended physical activity, regardless of time, weather and location PBB.2.c. Describe how they will be able to engage in their weekly recommended physical activity, regardless of their physical capabilities	SE.2. Express confidence about engaging in their weekly recommended physical activity.	S.2. Demonstrate the ability to engage in physical activity / exercises of moderate to vigorous intensity	SI.2. State that planning and carrying out regular weekly heart-healthy physical activity is approved and recommended by medical experts and expected from cardiac rehabilitation patients
PO.3. Manage potential barriers for planned physical activity sessions [e.g., physical capabilities, weather conditions, lack of time] (Dafny et al., 2023; Platz et al., 2022)				K.3. List adjustments that can be made to exercises to make them suitable for own physical capabilities		OE.3. Recognise that managing potential barriers for planned exercises increases the likelihood of engaging in physical activity		SE.3. Express confidence in being able to adjust physical activity plans to unforseen barriers [e.g. bad weather]
PO.4. Self-monitor their physical activity using a log or diary (Chase, 2011; Graham et al., 2020; Knittle et al., 2018; Platz et al., 2022; Room et al., 2017; ter Hoeve et al., 2015)	ATT.4. Express positive feelings towards self-monitoring physical activity					OE.4. Describe how monitoring of physical activity will increase the likelihood of maintaining regular physical activity			S.4. Demonstrate the ability to monitor own physical activity using a log or diary
PO.5. Adjust their physical activity plan when their health status improves or diminishes				K.5. List adjustments that can be made to the physical activity plan / exercises to make them suitable for their health status		OE.5. Recognise that adjusting the physical activity plan / exercises to their health status increases the likelihood of engaging in physical activity		SE.5. Express confidence about being able to adjust the physical activity plan / exercises to their health status
PO.6. Adjust their physical activity plan when their exercise capacity improves or diminishes				K.6. List adjustments that can be made to the physical activity plan / exercises to make them suitable for their exercise capacity		OE.6. Recognise that adjusting the physical activity plan /exercises to their exercise capacity increases the likelihood of engaging in physical activity		SE.6. Express confidence about being able to adjust the physical activity plan / exercises to their exercise capacity
PO.7. Seek professional and/or medical help when unsure what exercises to do/how to adjust exercises				K.7. List who to ask for help when unsure what exercises to do/how to adjust exercises							SNE.7. Describe when it is necessary to ask for professional/medical help

## Sheet: ABCD-Environmental
Behavior Change Methods (Behavior Change Principles)	Parameters for use (Conditions for Effectiveness)	Applications (Examples for Illustration)	Change Objectives (Sub-Determinants)	Determinants	Performance Objectives (Sub-Behaviours)	Target Behaviour	Target Population
Repeated exposure	Neutrality of original attitude	Place posters or visual reminders in healthcare facilities that highlight the benefits of physical activity and the role of healthcare providers in promoting it.	ATT.1. Express positive feelings towards supporting and encouraging patients to be physically active	Attitude	PO.1. Consistently support and encourage the patient to be physically active (Graham et al., 2020; Platz et al., 2022)	Healthcare providers work with the patient to prepare and support a transition towards the patient’s regular and ongoing heart-healthy physical activity	Healthcare providers (doctors, nurses, sports scientists, physiotherapists, etc.)
Arguments	For central processing of arguments they need to be new to the message retriever	Prepare a set of compelling arguments that highlight the positive impact of physical activity on various aspects of patients' health. Include relevant statistics, research findings, and success stories to strengthen the arguments. Create educational materials that present the arguments in a clear and engaging manner. Consider using visual aids, case studies, and testimonials to enhance the effect…	OE.1. Describe how supporting and encouraging patients to be physically active can increase the level of physical activity of the patient	Outcome Expectations	PO.1. Consistently support and encourage the patient to be physically active (Graham et al., 2020; Platz et al., 2022)	Healthcare providers work with the patient to prepare and support a transition towards the patient’s regular and ongoing heart-healthy physical activity	Healthcare providers (doctors, nurses, sports scientists, physiotherapists, etc.)
Planning coping responses	Identification of high-risk situations and practice of coping response	Healthcare providers can start by identifying the perceived barriers they face in finding appropriate time to provide feedback to patients. Once the barriers are identified, healthcare providers can brainstorm coping strategies to address each specific barrier. Once coping strategies are identified, healthcare providers can put them into practice. Once coping strategies are identified, healthcare…	PB.2. Describe barriers to finding appropriate time to provide feedback to patients	Perceived Barriers	PO.2. Provide performance feedback on the physical activity of the patient (Platz et al., 2022)	Healthcare providers work with the patient to prepare and support a transition towards the patient’s regular and ongoing heart-healthy physical activity	Healthcare providers (doctors, nurses, sports scientists, physiotherapists, etc.)
Guided practice	Subskill demonstration, instruction, and enactment with individual feedback; requires supervision by an experienced person; some environmental changes cannot be rehearsed	Conduct a training session for healthcare providers specifically focused on delivering feedback regarding physical activity. Start the session by demonstrating examples of giving feedback using a motivational communication style. Divide the healthcare providers into pairs or small groups and assign them roles to practice giving feedback. As the healthcare providers engage in role-playing exercise…	S.2. Demonstrate the ability to provide feedback regarding the patient's physical activity using a motivational communication style	Skills	PO.2. Provide performance feedback on the physical activity of the patient (Platz et al., 2022)	Healthcare providers work with the patient to prepare and support a transition towards the patient’s regular and ongoing heart-healthy physical activity	Healthcare providers (doctors, nurses, sports scientists, physiotherapists, etc.)
Elaboration	Individuals with high motivation and high cognitive ability; messages that are personally relevant, surprising, repeated, self-pacing, not distracting, easily understandable, and include direct instructions; messages that are not too discrepant and cause anticipation of interaction	Conduct interactive training workshops for healthcare providers focusing on exercises tailored to different levels of physical capabilities. Facilitate group discussions among healthcare providers to share their experiences, insights, and challenges in identifying exercises for patients with varying physical capabilities. Present case studies or scenarios that represent patients with different ph…	K.3. Identify the exercises suitable for different levels of physical capabilities	Knowledge	PO.3. Assist the patient in planning their physical activity (Platz et al., 2022)	Healthcare providers work with the patient to prepare and support a transition towards the patient’s regular and ongoing heart-healthy physical activity	Healthcare providers (doctors, nurses, sports scientists, physiotherapists, etc.)
Planning coping responses	Identification of high-risk situations and practice of coping response	Conduct training sessions for healthcare providers specifically focusing on addressing time-related barriers in assisting patients with physical activity planning. Present case studies that highlight scenarios where healthcare providers successfully managed time-related barriers to assist patients with physical activity planning. Organise group exercises where participants work together to identi…	PB.3. Describe barriers to finding appropriate time to assist patients with planning their physical activity adjusted to their needs	Perceived Barriers	PO.3. Assist the patient in planning their physical activity (Platz et al., 2022)	Healthcare providers work with the patient to prepare and support a transition towards the patient’s regular and ongoing heart-healthy physical activity	Healthcare providers (doctors, nurses, sports scientists, physiotherapists, etc.)
Direct experience	Rewarding outcomes from the individual's experience with the behaviour or assurance that the individual can cope with and reframe negative outcomes	Organise visits for healthcare providers to local cardiac rehabilitation centers. This allows them to observe the programme in action, interact with staff and patients, and witness the benefits of cardiac rehabilitation firsthand.	ATT.4. Express positive feelings towards referring patients to a cardiac rehabilitation programme	Attitude	PO.4. Refer the patient to a cardiac rehabilitation programme regardless of their age, sex, previous physical activity levels and socioeconomic position (Chindhy et al., 2020; Ghisi et al., 2013; Hu et al., 2023)	Healthcare providers work with the patient to prepare and support a transition towards the patient’s regular and ongoing heart-healthy physical activity	Healthcare providers (doctors, nurses, sports scientists, physiotherapists, etc.)
Consciousness raising	Can use feedback and confrontation; however, raising awareness must be quickly followed by increase in problem-solving ability and (collective) self-efficacy	Organise educational sessions or workshops specifically focused on rehabilitation programs. Provide healthcare providers with detailed information about the different types of programs available, their effectiveness, and the positive outcomes they can achieve for patients.	A.4. Acknowledge the availability of adequate rehabilitation programmes	Awareness	PO.4. Refer the patient to a cardiac rehabilitation programme regardless of their age, sex, previous physical activity levels and socioeconomic position (Chindhy et al., 2020; Ghisi et al., 2013; Hu et al., 2023)	Healthcare providers work with the patient to prepare and support a transition towards the patient’s regular and ongoing heart-healthy physical activity	Healthcare providers (doctors, nurses, sports scientists, physiotherapists, etc.)
Advance organisers	Schematic representation of the content or guides to what is to be learned	Develop a checklist or reference document that healthcare providers can use as an advance organiser to ensure they follow the correct steps when referring patients to a cardiac rehabilitation programme. This resource should outline the referral process to a cardiac rehabilitation programme in a clear and organized manner. Develop visual aids, such as flowcharts or diagrams, that visually represen…	K.4.a. Explain the process of patient referral to a cardiac rehabilitation programme	Knowledge	PO.4. Refer the patient to a cardiac rehabilitation programme regardless of their age, sex, previous physical activity levels and socioeconomic position (Chindhy et al., 2020; Ghisi et al., 2013; Hu et al., 2023)	Healthcare providers work with the patient to prepare and support a transition towards the patient’s regular and ongoing heart-healthy physical activity	Healthcare providers (doctors, nurses, sports scientists, physiotherapists, etc.)
Chunking	Labels or acronyms are assigned to material to aid memory	Chunk the content of the cardiac rehabilitation programme into distinct categories. Create visual aids or handouts that present the content and benefits of the cardiac rehabilitation programme in a chunked format. Facilitate discussion groups among healthcare providers to explore and discuss the different content and benefits of the cardiac rehabilitation programme. Engage healthcare providers in…	K.4.b. List the content and benefits of a cardiac rehabilitation programme	Knowledge	PO.4. Refer the patient to a cardiac rehabilitation programme regardless of their age, sex, previous physical activity levels and socioeconomic position (Chindhy et al., 2020; Ghisi et al., 2013; Hu et al., 2023)	Healthcare providers work with the patient to prepare and support a transition towards the patient’s regular and ongoing heart-healthy physical activity	Healthcare providers (doctors, nurses, sports scientists, physiotherapists, etc.)
Elaboration	Individuals with high motivation and high cognitive ability; messages that are personally relevant, surprising, repeated, self-pacing, not distracting, easily understandable, and include direct instructions; messages that are not too discrepant and cause anticipation of interaction	Conduct information sessions or educational presentations for healthcare providers, focusing on the positive effects of regular physical activity on cardiovascular health in CVD patients. Present case studies or real-life examples that illustrate the positive effects of regular physical activity on cardiovascular health in CVD patients. Facilitate interactive discussions among healthcare provider…	K.5. Explain the positive effects of regular physical activity on (cardiovascular) health for CVD patients.	Knowledge	PO.5. Educate the patient on the health consequences of regular physical activity (Williamson et al., 2022)	Healthcare providers work with the patient to prepare and support a transition towards the patient’s regular and ongoing heart-healthy physical activity	Healthcare providers (doctors, nurses, sports scientists, physiotherapists, etc.)
Guided practice	Subskill demonstration, instruction, and enactment with individual feedback; requires supervision by an experienced person; some environmental changes cannot be rehearsed	Provide healthcare providers with comprehensive training and education on the positive health consequences of regular physical activity. Conduct role-playing exercises where healthcare providers can practice their communication skills in a simulated setting. Present healthcare providers with case-based scenarios that involve patients with different backgrounds, health conditions, and motivations.…	S.5. Demonstrate the ability to talk with patients about the positive health consequences of regular physical activity	Skills	PO.5. Educate the patient on the health consequences of regular physical activity (Williamson et al., 2022)	Healthcare providers work with the patient to prepare and support a transition towards the patient’s regular and ongoing heart-healthy physical activity	Healthcare providers (doctors, nurses, sports scientists, physiotherapists, etc.)
Elaboration	Individuals with high motivation and high cognitive ability; messages that are personally relevant, surprising, repeated, self-pacing, not distracting, easily understandable, and include direct instructions; messages that are not too discrepant and cause anticipation of interaction	Develop comprehensive educational materials specifically designed for healthcare providers, focusing on the topic of encouraging patients to resume physical activity after a lapse. Conduct interactive workshops and training sessions for healthcare providers to enhance their knowledge and skills in supporting patients after a lapse in physical activity. Encourage healthcare providers to participat…	K.6. Describe how to encourage patients to resume physical activity after a lapse	Knowledge	PO.6. Encourage the patient to resume physical activity after a lapse (Williamson et al., 2022)	Healthcare providers work with the patient to prepare and support a transition towards the patient’s regular and ongoing heart-healthy physical activity	Healthcare providers (doctors, nurses, sports scientists, physiotherapists, etc.)
Guided practice	Subskill demonstration, instruction, and enactment with individual feedback; requires supervision by an experienced person; some environmental changes cannot be rehearsed	Conduct role-playing exercises during healthcare provider training sessions to simulate real-life scenarios where patients express their perceived barriers to physical activity. Present case studies or scenarios to healthcare providers that highlight common barriers to physical activity faced by patients. Incorporate reflective exercises into the professional development of healthcare providers. …	S.6.a. Demonstrate the ability to identify (perceived) barriers that hinder the patient's physical activity	Skills	PO.6. Encourage the patient to resume physical activity after a lapse (Williamson et al., 2022)	Healthcare providers work with the patient to prepare and support a transition towards the patient’s regular and ongoing heart-healthy physical activity	Healthcare providers (doctors, nurses, sports scientists, physiotherapists, etc.)
Guided practice	Subskill demonstration, instruction, and enactment with individual feedback; requires supervision by an experienced person; some environmental changes cannot be rehearsed	Conduct guided practice sessions where healthcare providers can engage in role-playing exercises. Assign participants the roles of both the provider and the patient, with the patient expressing the identified barriers. Providers can practice creating a plan to minimize the impact of these barriers. Provide feedback and guidance during the practice sessions to help providers refine their planning …	S.6.b. Demonstrate ability to create a plan to minimise impact of identified (perceived) barriers	Skills	PO.6. Encourage the patient to resume physical activity after a lapse (Williamson et al., 2022)	Healthcare providers work with the patient to prepare and support a transition towards the patient’s regular and ongoing heart-healthy physical activity	Healthcare providers (doctors, nurses, sports scientists, physiotherapists, etc.)
Elaboration	Individuals with high motivation and high cognitive ability; messages that are personally relevant, surprising, repeated, self-pacing, not distracting, easily understandable, and include direct instructions; messages that are not too discrepant and cause	Conduct an educational session for healthcare providers focused on the importance of assessing the physical activity levels of patients. Divide the healthcare providers into small groups and facilitate discussions about the topic. Encourage them to share their thoughts, experiences, and insights related to assessing physical activity levels and its impact on patients. Organise role-playing exerci…	OE.7. Describe how assessing the physical activity levels of the patient is a necessary first step to promote physical activity of the patients	Outcome Expectations	PO.7. Assess the current and prior (before the acute episode of care) physical activity level of the patient (WHO, 2018)	Healthcare providers work with the patient to prepare and support a transition towards the patient’s regular and ongoing heart-healthy physical activity	Healthcare providers (doctors, nurses, sports scientists, physiotherapists, etc.)
Guided practice	Subskill demonstration, instruction, and enactment with individual feedback; requires supervision by an experienced person; some environmental changes cannot be rehearsed	Conduct role-playing exercises where healthcare providers simulate interactions with patients to assess their physical activity levels. Organise structured observation sessions where healthcare providers have the opportunity to observe and assess real-life scenarios or videos of patient interactions. Conduct skill-building workshops that focus specifically on assessing the physical activity level…	S.7. Demonstrate the ability to asses physical activity level of the patient	Skills	PO.7. Assess the current and prior (before the acute episode of care) physical activity level of the patient (WHO, 2018)	Healthcare providers work with the patient to prepare and support a transition towards the patient’s regular and ongoing heart-healthy physical activity	Healthcare providers (doctors, nurses, sports scientists, physiotherapists, etc.)
Belief selection	Requires investigating current attitudinal, normative, and efficacy beliefs	Share testimonials or stories from cardiac patients who have successfully improved their cardiovascular health through physical activity.	B.1. State that physical activity is beneficial for the (cardiovascular) health of patient	Health Beliefs	PO.1. Support and encourage the patient to be physically active (Dahlan Tabah et al., 2020; Hu et al., 2023; Karner et al., 2004)	People in patients’ interpersonal environment (e.g., their spouse, other family members, friends, etc.) actively support, encourage, and reinforce the patient in conducting regular and ongoing heart-healthy physical activity	People in the patients' interpersonal environment (e.g. their spouses, other family members, friends, etc.)
Arguments	For central processing of arguments they need to be new to the message retriever	Organise an education and awareness session for individuals in the patient's interpersonal environment. Explain the importance of physical activity for overall health and well-being, including its positive impact on cardiovascular health. Share scientific evidence, research studies, and statistics that support the positive effects of physical activity on various health outcomes. Help individuals …	OE.1. Describe how supporting and encouraging the patient to be physically active can increase the level of physical activity of the patient	Outcome Expectations	PO.1. Support and encourage the patient to be physically active (Dahlan Tabah et al., 2020; Hu et al., 2023; Karner et al., 2004)	People in patients’ interpersonal environment (e.g., their spouse, other family members, friends, etc.) actively support, encourage, and reinforce the patient in conducting regular and ongoing heart-healthy physical activity	People in the patients' interpersonal environment (e.g. their spouses, other family members, friends, etc.)
Shifting perspective	Initiation from the perspective of the learner; needs imaginary competence	Launch social support campaigns that emphasise the benefits of engaging in physical activity with friends, family, or loved ones. Use various channels such as social media, posters, or community events to promote the idea that exercising together can be enjoyable, supportive, and beneficial for relationships	ATT.2. Express positive feelings towards joining the patient in their physical activity	Attitude	PO.2. Join the patient in their weekly planned heart-healthy physical activity (Astin et al., 2014; Karner et al., 2004)	People in patients’ interpersonal environment (e.g., their spouse, other family members, friends, etc.) actively support, encourage, and reinforce the patient in conducting regular and ongoing heart-healthy physical activity	People in the patients' interpersonal environment (e.g. their spouses, other family members, friends, etc.)
Direct experience	Rewarding outcomes from the individual's experience with the behaviour or assurance that the individual can cope with and reframe negative outcomes	Plan a physical activity session where individuals in the patient's interpersonal environment can participate alongside the patient. Before starting the physical activity, briefly discuss the benefits of exercise and how it positively impacts physical health, mental well-being, and overall quality of life. Lead by example and actively participate in the physical activity session alongside the pat…	OE.2. Describe how joining the patient in their physical activity can increase the level of physical activity of the patient	Outcome Expectations	PO.2. Join the patient in their weekly planned heart-healthy physical activity (Astin et al., 2014; Karner et al., 2004)	People in patients’ interpersonal environment (e.g., their spouse, other family members, friends, etc.) actively support, encourage, and reinforce the patient in conducting regular and ongoing heart-healthy physical activity	People in the patients' interpersonal environment (e.g. their spouses, other family members, friends, etc.)
Discussion	Listening to the learner to ensure that the correct schemas are activated	Set up a comfortable and open space where individuals can freely express their thoughts and ideas. Encourage individuals to share their experiences with physical activity and any knowledge they may have about exercises suitable for different capability levels. Offer guidance and clarification when needed. Address any misconceptions or uncertainties about specific exercises or adaptations for diff…	K.3. Identify the physical activity / exercises suitable for different levels of physical capabilities	Knowledge	PO.3. Assist the patient in planning physical activity adjusted to their needs (Platz et al., 2022)	People in patients’ interpersonal environment (e.g., their spouse, other family members, friends, etc.) actively support, encourage, and reinforce the patient in conducting regular and ongoing heart-healthy physical activity	People in the patients' interpersonal environment (e.g. their spouses, other family members, friends, etc.)
Shifting perspective	Initiation from the perspective of the learner; needs imaginary competence	Provide information to individuals in the patient's interpersonal environment about the benefits of planning and how it can support physical activity adherence. Emphasise that assistance in planning can significantly enhance the effectiveness of physical activity engagement. Encourage individuals to put themselves in the patient's shoes and imagine the difficulties they may face when trying to en…	OE.3. Describe how assisting the patient in planning their weekly physical activity will increase the likelihood of the patient being physically active	Outcome Expectations	PO.3. Assist the patient in planning physical activity adjusted to their needs (Platz et al., 2022)	People in patients’ interpersonal environment (e.g., their spouse, other family members, friends, etc.) actively support, encourage, and reinforce the patient in conducting regular and ongoing heart-healthy physical activity	People in the patients' interpersonal environment (e.g. their spouses, other family members, friends, etc.)
Direct experience	Rewarding outcomes from the individual's experience with the behaviour or assurance that the individual can cope with and reframe negative outcomes	Organise a physical activity session or event where individuals in the patient's interpersonal environment can actively participate. Before the activity, discuss common barriers that patients may face when trying to engage in physical activity. Share practical strategies and techniques for managing these barriers effectively. Conduct the planned physical activity session, ensuring that individual…	OE.4. Describe how supporting the patient in managing potential barriers will increase the level of physical activity of the patient	Outcome Expectations	PO.4. Support the patient in managing potential barriers	People in patients’ interpersonal environment (e.g., their spouse, other family members, friends, etc.) actively support, encourage, and reinforce the patient in conducting regular and ongoing heart-healthy physical activity	People in the patients' interpersonal environment (e.g. their spouses, other family members, friends, etc.)

## Sheet: Environmental selection of dete
Population	Target Behaviour	Performance Objective	Sub-Determinant	Determinant (Personal)	Decision	Justification
Healthcare providers (doctors, nurses, sports scientists, physiotherapists, etc.)	Healthcare providers work with the patient to prepare and support a transition towards the patient’s regular and ongoing heart-healthy physical activity	PO.1. Consistently support and encourage the patient to be physically active (Graham et al., 2020; Platz et al., 2022)	ATT.1. Express positive feelings towards supporting and encouraging patients to be physically active	Attitude	Select	The Reasonend Action Approach (Fishbein & Ajzen, 2010)
Healthcare providers (doctors, nurses, sports scientists, physiotherapists, etc.)	Healthcare providers work with the patient to prepare and support a transition towards the patient’s regular and ongoing heart-healthy physical activity	PO.1. Consistently support and encourage the patient to be physically active (Graham et al., 2020; Platz et al., 2022)	OE.1. Describe how supporting and encouraging patients to be physically active can increase the level of physical activity of the patient	Outcome Expectations	Select	(Kellar et al., 2021) However, not a systematic review so not generalisable. Nonetheless HAPA; SCT;
Healthcare providers (doctors, nurses, sports scientists, physiotherapists, etc.)	Healthcare providers work with the patient to prepare and support a transition towards the patient’s regular and ongoing heart-healthy physical activity	PO.2. Provide performance feedback on the physical activity of the patient (Platz et al., 2022)	S.2. Demonstrate the ability to provide feedback regarding the patient's physcial activity using a motivational communication style	Skills	Select	(Williamson et al., 2021)
Healthcare providers (doctors, nurses, sports scientists, physiotherapists, etc.)	Healthcare providers work with the patient to prepare and support a transition towards the patient’s regular and ongoing heart-healthy physical activity	PO.2. Provide performance feedback on the physical activity of the patient (Platz et al., 2022)	PB.2. Recognise barriers to finding appropriate time to provide feedback to patients	Perceived Barriers	Select	(Kellar et al., 2021) Selected for now, however, not a systematic review so not generalisable.
Healthcare providers (doctors, nurses, sports scientists, physiotherapists, etc.)	Healthcare providers work with the patient to prepare and support a transition towards the patient’s regular and ongoing heart-healthy physical activity	PO.3. Assist the patient in planning their physical activity (Platz et al., 2022)	PB.3. Recognise barriers to finding appropriate time to assist patients with planning their physical activity adjusted to their needs	Perceived Barriers	Select	The Reasonend Action Approach (Fishbein & Ajzen, 2010)
Healthcare providers (doctors, nurses, sports scientists, physiotherapists, etc.)	Healthcare providers work with the patient to prepare and support a transition towards the patient’s regular and ongoing heart-healthy physical activity	PO.3. Assist the patient in planning their physical activity (Platz et al., 2022)	K.3. Identify the exercises suitable for different levels of physical capabilities	Knowledge	Select	The Reasonend Action Approach (Fishbein & Ajzen, 2010) (Calonge Pascual et al., 2022)
Healthcare providers (doctors, nurses, sports scientists, physiotherapists, etc.)	Healthcare providers work with the patient to prepare and support a transition towards the patient’s regular and ongoing heart-healthy physical activity	PO.4. Refer the patient to a cardiac rehabilitation programme regardless of their age, sex, previous physical activity levels and socioeconomic position (Chindhy et al., 2020; De Melo Ghisi et al., 2013; Hu et al., 2023)	ATT.4. Express positive feelings towards referring patients to a cardiac rehabilitation programme	Attitude	Select	(Jackson et al., 2005)
Healthcare providers (doctors, nurses, sports scientists, physiotherapists, etc.)	Healthcare providers work with the patient to prepare and support a transition towards the patient’s regular and ongoing heart-healthy physical activity	PO.4. Refer the patient to a cardiac rehabilitation programme regardless of their age, sex, previous physical activity levels and socioeconomic position (Chindhy et al., 2020; De Melo Ghisi et al., 2013; Hu et al., 2023)	A.4. Acknowlede the availability of adequate rehabilitation programmes	Awareness	Select	(Daw et al., 2021; Kim et al., 2022)
Healthcare providers (doctors, nurses, sports scientists, physiotherapists, etc.)	Healthcare providers work with the patient to prepare and support a transition towards the patient’s regular and ongoing heart-healthy physical activity	PO.4. Refer the patient to a cardiac rehabilitation programme regardless of their age, sex, previous physical activity levels and socioeconomic position (Chindhy et al., 2020; De Melo Ghisi et al., 2013; Hu et al., 2023)	K.4.a. Explain the process of patient referral to a cardiac rehabilitation programme	Knowledge	Select	(Kellar et al., 2021; Salim et al., 2021) Both not systematic reviews but found same results in different cultures.
Healthcare providers (doctors, nurses, sports scientists, physiotherapists, etc.)	Healthcare providers work with the patient to prepare and support a transition towards the patient’s regular and ongoing heart-healthy physical activity	PO.4. Refer the patient to a cardiac rehabilitation programme regardless of their age, sex, previous physical activity levels and socioeconomic position (Chindhy et al., 2020; De Melo Ghisi et al., 2013; Hu et al., 2023)	K.4.b. List the content and benefits of a cardiac rehabilitation programme	Knowledge	Select	(Clark, 2013)
Healthcare providers (doctors, nurses, sports scientists, physiotherapists, etc.)	Healthcare providers work with the patient to prepare and support a transition towards the patient’s regular and ongoing heart-healthy physical activity	PO.5. Educate the patient on the health consequences of regular physical activity (Williamson et al., 2022)	K.5. Explain the positive effects of regular physical activity on (cardiovascular) health for CVD patients.	Knowledge	Select	(Daw et al., 2021)
Healthcare providers (doctors, nurses, sports scientists, physiotherapists, etc.)	Healthcare providers work with the patient to prepare and support a transition towards the patient’s regular and ongoing heart-healthy physical activity	PO.5. Educate the patient on the health consequences of regular physical activity (Williamson et al., 2022)	S.5. Demonstrate the ability to talk with patients about the positive health consequences of regular physical activity	Skills	Select	The Reasonend Action Approach (Fishbein & Ajzen, 2010)
Healthcare providers (doctors, nurses, sports scientists, physiotherapists, etc.)	Healthcare providers work with the patient to prepare and support a transition towards the patient’s regular and ongoing heart-healthy physical activity	PO.6. Encourage the patient to resume physical activity after a lapse (Williamson et al., 2022)	K.6. Describe how to encourage patients to resume physical activity after a lapse	Knowledge	Select	(Williamson et al., 2021) (Calonge Pascual et al., 2022)
Healthcare providers (doctors, nurses, sports scientists, physiotherapists, etc.)	Healthcare providers work with the patient to prepare and support a transition towards the patient’s regular and ongoing heart-healthy physical activity	PO.6. Encourage the patient to resume physical activity after a lapse (Williamson et al., 2022)	S.6.a. Demonstrate the ability to identify (perceived) barriers that hinder the patient's physical activity	Skills	Select	(Williamson et al., 2021)
Healthcare providers (doctors, nurses, sports scientists, physiotherapists, etc.)	Healthcare providers work with the patient to prepare and support a transition towards the patient’s regular and ongoing heart-healthy physical activity	PO.6. Encourage the patient to resume physical activity after a lapse (Williamson et al., 2022)	S.6.b. Demonstrate ability to create a plan to minimise impact of identified (perceived) barriers	Skills	Select	(Williamson et al., 2021)
Healthcare providers (doctors, nurses, sports scientists, physiotherapists, etc.)	Healthcare providers work with the patient to prepare and support a transition towards the patient’s regular and ongoing heart-healthy physical activity	PO.7. Assess the current and prior (before the acute episode of care) physical activity level of the patient (WHO, 2018)	S.7. Demonstrate the ability to asses physical activity level of the patient	Skills	Select	(Williamson et al., 2021)
Healthcare providers (doctors, nurses, sports scientists, physiotherapists, etc.)	Healthcare providers work with the patient to prepare and support a transition towards the patient’s regular and ongoing heart-healthy physical activity	PO.7. Assess the current and prior (before the acute episode of care) physical activity level of the patient (WHO, 2018)	OE.7. Describe how assessing the physical activity levels of the patient is a necessary first step to promote physical activity of the patients	Outcome Expectations	Select	Social Cognitive Theory (Bandura, 2001)
People in the patients' interpersonal environment (e.g. their spouses, other family members, friends, etc.)	People in patients’ interpersonal environment (e.g., their spouse, other family members, friends, etc.) actively support, encourage, and reinforce the patient in conducting regular and ongoing heart-healthy physical activity	PO.1. Support and encourage the patient to be physically active (Dahlan Tabah et al., 2020; Hu et al., 2023; Karner et al., 2004)	B.1. State that physical activity is beneficial for the (cardiovascular) health of patient	Health Beliefs	Select	(Birtwistle et al., 2021) Qualitative study not SM
People in the patients' interpersonal environment (e.g. their spouses, other family members, friends, etc.)	People in patients’ interpersonal environment (e.g., their spouse, other family members, friends, etc.) actively support, encourage, and reinforce the patient in conducting regular and ongoing heart-healthy physical activity	PO.1. Support and encourage the patient to be physically active (Dahlan Tabah et al., 2020; Hu et al., 2023; Karner et al., 2004)	OE.1. Describe how supporting and encouraging the patient to be physically active can increase the level of physical activity of the patient	Outcome Expectations	Select	Social Cognitive Theory (Bandura, 2001)
People in the patients' interpersonal environment (e.g. their spouses, other family members, friends, etc.)	People in patients’ interpersonal environment (e.g., their spouse, other family members, friends, etc.) actively support, encourage, and reinforce the patient in conducting regular and ongoing heart-healthy physical activity	PO.2. Join the patient in their weekly planned heart-healthy physical activity (Astin et al., 2014; Karner et al., 2004)	OE.2. Describe how joining the patient in their physical activity can increase the level of physical activity of the patient	Outcome Expectations	Select	Social Cognitive Theory (Bandura, 2001)
People in the patients' interpersonal environment (e.g. their spouses, other family members, friends, etc.)	People in patients’ interpersonal environment (e.g., their spouse, other family members, friends, etc.) actively support, encourage, and reinforce the patient in conducting regular and ongoing heart-healthy physical activity	PO.2. Join the patient in their weekly planned heart-healthy physical activity (Astin et al., 2014; Karner et al., 2004)	ATT.2. Express positive feelings towards joining the patient in their physical activity	Attitude	Select	The Reasonend Action Approach (Fishbein & Ajzen, 2010)
People in the patients' interpersonal environment (e.g. their spouses, other family members, friends, etc.)	People in patients’ interpersonal environment (e.g., their spouse, other family members, friends, etc.) actively support, encourage, and reinforce the patient in conducting regular and ongoing heart-healthy physical activity	PO.3. Assist the patient in planning physical activity adjusted to their needs (Platz et al., 2022)	K.3. Identify the physical activity / exercises suitable for different levels of physical capabilities	Knowledge	Select	The Reasonend Action Approach (Fishbein & Ajzen, 2010)
People in the patients' interpersonal environment (e.g. their spouses, other family members, friends, etc.)	People in patients’ interpersonal environment (e.g., their spouse, other family members, friends, etc.) actively support, encourage, and reinforce the patient in conducting regular and ongoing heart-healthy physical activity	PO.3. Assist the patient in planning physical activity adjusted to their needs (Platz et al., 2022)	OE.3. Describe how assisting the patient in planning their weekly physical activity will increase the likelihood of the patient being physically active	Outcome Expectations	Select	Social Cognitive Theory (Bandura, 2001)
People in the patients' interpersonal environment (e.g. their spouses, other family members, friends, etc.)	People in patients’ interpersonal environment (e.g., their spouse, other family members, friends, etc.) actively support, encourage, and reinforce the patient in conducting regular and ongoing heart-healthy physical activity	PO.4. Support the patient in managing potential barriers	OE.4. Describe how supporting the patient in managing potential barriers will increase the level of physical activity of the patient	Outcome Expectations	Select	Social Cognitive Theory (Bandura, 2001)

## Sheet: Environmental CO matrix - HCP
Healthcare providers (doctors, nurses, sports scientists, physiotherapists, etc.)	Attitude	Awareness	Knowledge	Outcome Expectations	Perceived Barriers	Skills
PO.1. Consistently support and encourage the patient to be physically active (Graham et al., 2020; Platz et al., 2022)	ATT.1. Express positive feelings towards supporting and encouraging patients to be physically activ			OE.1. Describe how supporting and encouraging patients to be physically active can increase the level of physical activity of the patient
PO.2. Provide performance feedback on the physical activity of the patient (Platz et al., 2022)					PB.2. Describe barriers to finding appropriate time to provide feedback to patients	S.2. Demonstrate the ability to provide feedback regarding the patient's physcial activity using a motivational communication style
PO.3. Assist the patient in planning their physical activity (Platz et al., 2022)			K.3. Identify the exercises suitable for different levels of physical capabilities		PB.3. Describe barriers to finding appropriate time to assist patients with planning their physical activity adjusted to their needs
PO.4. Refer the patient to a cardiac rehabilitation programme regardless of their age, sex, previous physical activity levels and socioeconomic position (Chindhy et al., 2020; Ghisi et al., 2013; Hu et al., 2023)	ATT.4. Express positive feelings towards referring patients to a cardiac rehabilitation programme	A.4. Acknowlede the availability of adequate rehabilitation programmes	K.4.a. Explain the process of patient referral to a cardiac rehabilitation programme K.4.b. List the content and benefits of a cardiac rehabilitation programme
PO.5. Educate the patient on the health benefits of regular physical activity (Williamson et al., 2022)			K.5. Explain the positive effects of regular physical activity on (cardiovascular) health for CVD patients.			S.5. Demonstrate the ability to talk with patients about the positive health consequences of regular physical activity
PO.6. Encourage the patient to resume physical activity after a lapse (Williamson et al., 2022)			K.6. Describe how to encourage patients to resume physical activity after a lapse			S.6.a. Demonstrate the ability to identify (perceived) barriers that hinder the patient's physical activity S.6.b. Demonstrate ability to create a plan to minimise impact of identified (perceived) barriers
PO.7. Assess the current and prior (before the acute episode of care) physical activity level of the patient (WHO, 2018)				OE.7. Describe how assessing the physical activity levels of the patient is a necessary first step to promote physical activity of the patients		S.7. Demonstrate the ability to asses physical activity level of the patient

## Sheet: Environmental CO matrix - PIPE
People in the patients' interpersonal environment (e.g. their spouses, other family members, friends, etc.)	Attitude	Health Beliefs	Knowledge	Outcome Expectations
PO.1. Support and encourage the patient to be physically active (Dahlan Tabah et al., 2020; Hu et al., 2023; Karner et al., 2004)		B.1. State that physical activity is beneficial for the (cardiovascular) health of patient		OE.1. Describe how supporting and encouraging the patient to be physically active can increase the level of physical activity of the patient
PO.2. Join the patient in their weekly planned heart-healthy physical activity (Astin et al., 2014; Karner et al., 2004)	ATT.2. Express positive feelings towards joining the patient in their physical activity			OE.2. Describe how joining the patient in their physical activity can increase the level of physical activity of the patient
PO.3. Assist the patient in planning physical activity adjusted to their needs (Platz et al., 2022)			K.3. Identify the physical activity / exercises suitable for different levels of physical capabilities	OE.3. Describe how assisting the patient in planning their weekly physical activity will increase the likelihood of the patient being physically active
PO.4. Support the patient in managing potential barriers				OE.4. Describe how supporting the patient in managing potential barriers will increase the level of physical activity of the patient

## Sheet: Reference list
Amirova, A., Taylor, L., Volkmer, B., Ahmed, N., Chater, A. M., & Fteropoulli, T. (2022). Informing behaviour change intervention design using systematic review with Bayesian meta-analysis: physical activity in heart failure. Health Psychol Rev, 1-29. https://doi.org/10.1080/17437199.2022.2090411
Astin, F., Horrocks, J., & Closs, S. J. (2014). Managing lifestyle change to reduce coronary risk: a synthesis of qualitative research on peoples’ experiences. BMC Cardiovasc. Disord., 14(96).
Bandura, A. (2001). Social Cognitive Theory: An Agentic Perspecitve. Annu Rev Psychol, 52, 1-26.
Birtwistle, S. B., Jones, I., Murphy, R., Gee, I., & Watson, P. M. (2021). Family support for physical activity post-myocardial infarction: A qualitative study exploring the perceptions of cardiac rehabilitation practitioners. Nurs Health Sci, 23(1), 227-236. https://doi.org/10.1111/nhs.12806
Bohlen, L. C., Emerson, J. A., Rhodes, R. E., & Williams, D. M. (2022, Jul 12). A Systematic Review and Meta-analysis of the Outcome Expectancy Construct in Physical Activity Research. Ann Behav Med, 56(7), 658-672. https://doi.org/10.1093/abm/kaab083
Calonge Pascual, S., Casajus Mallen, J. A., & Gonzalez-Gross, M. (2022). Adherence Factors Related to Exercise Prescriptions in Healthcare Settings: A Review of the Scientific Literature. Res Q Exerc Sport, 93(1), 16-25. https://doi.org/10.1080/02701367.2020.1788699
Chase, J. A. (2011). Systematic review of physical activity intervention studies after cardiac rehabilitation. J Cardiovasc Nurs, 26(5), 351-358. https://doi.org/10.1097/JCN.0b013e3182049f00
Chindhy, S., Taub, P. R., Lavie, C. J., & Shen, J. (2020). Current challenges in cardiac rehabilitation: strategies to overcome social factors and attendance barriers. Expert Rev Cardiovasc Ther, 18(11), 777-789. https://doi.org/10.1080/14779072.2020.1816464
Clark, A. M., King-Shier, K. M., Duncan, A., Spaling, M., Stone, J. A., Jaglal, S., & Angus, J. (2013). Factors influencing referral to cardiac rehabilitation and secondary prevention programs: a systematic review. Eur J Prev Cardiol, 20(4), 692-700. https://doi.org/10.1177/2047487312447846
Clark, A. M., Spaling, M., Harkness, K., Spiers, J., Strachan, P. H., Thompson, D. R., & Currie, K. (2014). Determinants of effective heart failure self-care: a systematic review of patients' and caregivers' perceptions. Heart, 100(9), 716-721. https://doi.org/10.1136/heartjnl-2013-304852
Dafny, H. A., Champion, S., Gebremichael, L. G., Pearson, V., Hendriks, J. M., Clark, R. A., Pinero de Plaza, M. A., Gulyani, A., Hines, S., Beleigoli, A., & Team, N. C. P. (2023). Cardiac rehabilitation, physical activity, and the effectiveness of activity monitoring devices on cardiovascular patients: An umbrella review of systematic reviews. Eur Heart J Qual Care Clin Outcomes. https://doi.org…
Dahlan Tabah, F. T., Sham, F., Zakaria, F. N., Hashim, N. K., & Dasiman, R. (2020). Factors influencing stroke patient adherence to physical activity: a systematic review. J. Gerontol. Geriatr., 68(3), 174-179. https://doi.org/10.36150/2499-6564-389
De Melo Ghisi, G. L., Polyzotis, P., Oh, P., Pakosh, M., & Grace, S. L. (2013). Physician factors affecting cardiac rehabilitation referral and patient enrollment: a systematic review. Clin Cardiol, 36(6), 323-335. https://doi.org/10.1002/clc.22126
De Melo Ghisi, G. L., Grace, S. L., Thomas, S., & Oh, P. (2015). Behavior determinants among cardiac rehabilitation patients receiving educational interventions: an application of the health action process approach. Patient Educ Couns, 98(5), 612-621. https://doi.org/10.1016/j.pec.2015.01.006
de Vries, H., Dijkstra, M., & Kuhlman, P. (1988). Self-efficacy: The third factor besides attitude and subjective norm as a predictor of behavioural intentions. Health Educ. Res., 3(3), 273-282. https://doi.org/https://doi.org/10.1093/her/3.3.273
de Vries, H., & Mudde, A. N. (1998). Predicting stage transitions for smoking cessation applying the attitude-social influence-efficacy mode. Psychol Health, 13(2), 369-385. https://doi.org/10.1080/08870449808406757
Fishbein, M., & Ajzen, I. (2009). Predicting and Changing Behaviour: The Reasoned Action Approach (1st ed.). Psychology Press. https://doi.org/https://doi.org/10.4324/9780203838020
Han, N. S., & Won, M. H. (2022, Feb 24). Association between Social Support and Physical Activity in Patients with Coronary Artery Disease: Multiple Mediating Roles of Self-Efficacy and Autonomous Motivation. Healthcare (Basel), 10(3). https://doi.org/10.3390/healthcare10030425
Hu, R., Hui, S. S., Lee, E. K., Stoutenberg, M., Wong, S. Y., & Yang, Y. J. (2023). Factors associated with physical activity promotion efforts in individuals with chronic diseases: A systematic review from the perspective of patients. Patient Educ Couns, 109. https://doi.org/10.1016/j.pec.2023.107641
Jackson, L., Leclerc, J., Erskine, Y., & Linden, W. (2005). Getting the most out of cardiac rehabilitation: a review of referral and adherence predictors. Heart, 91(1), 10-14. https://doi.org/10.1136/hrt.2004.045559
Karner, A. M., Dahlgren, M. A., & Bergdahl, B. (2004). Rehabilitation after coronary heart disease: spouses' views of support. J Adv Nurs, 46(2), 204-211. https://doi.org/10.1111/j.1365-2648.2003.02980.x
Kellar, G., Hickey, G. W., Goss, F., Fertman, C., & Forman, D. E. (2021). Cardiac Rehabilitation Knowledge and Attitudes of Cardiology Fellows. J Cardiopulm Rehabil Prev, 41(1), 30-34. https://doi.org/10.1097/HCR.0000000000000532
Kim, C., Kwak, H. B., Sung, J., Han, J. Y., Lee, J. W., Lee, J. H., Kim, W. S., Bang, H. J., Baek, S., Joa, K. L., Kim, A. R., Lee, S. Y., Kim, J., Kim, C. R., Kwon, O. P., Sohn, M. K., Moon, C. W., Lee, J. I., & Jee, S. (2022). A survey of the perceptions of barriers to and facilitators of cardiac rehabilitation in healthcare providers and policy stakeholders. BMC Health Serv Res, 22(1). https:/…
Kim, H. K., Kim, H., & Seo, J. H. (2022). Factors Influencing Performance of Exercise Behavior of Middle-Aged Men with Chronic Disease Based on the Information-Motivation-Behavioral Skill-Revealed-Related Variables (IMBR) Model. Healthcare (Basel), 11(1). https://doi.org/10.3390/healthcare11010100
Klompstra, L., Jaarsma, T., & Stromberg, A. (2018). Self-efficacy Mediates the Relationship Between Motivation and Physical Activity in Patients With Heart Failure. J Cardiovasc Nurs, 33(3), 211-216. https://doi.org/10.1097/JCN.0000000000000456
Knittle, K., Nurmi, J., Crutzen, R., Hankonen, N., Beattie, M., & Dombrowski, S. U. (2018). How can interventions increase motivation for physical activity? A systematic review and meta-analysis. Health Psychol Rev, 12(3), 211-230. https://doi.org/10.1080/17437199.2018.1435299
Kocjan, J., & Knapik, A. (2014). Barriers of physical activity (kinesiophobia) in patients subjected to cardiac rehabilitation. BJHPA, 6(4). https://doi.org/10.2478/bjha-2014-0028
Luszczynska, A., & Sutton, S. (2006). Physical activity after cardiac rehabilitation: Evidence that different types of self-efficacy are important in maintainers and relapsers. Rehabil. Psychol., 51(4), 314-321. https://doi.org/10.1037/0090-5550.51.4.314
McDonough, M. H., Beselt, L. J., Daun, J. T., Shank, J., Culos-Reed, S. N., Kronlund, L. J., & Bridel, W. (2019). The role of social support in physical activity for cancer survivors: A systematic review. Psychooncology, 28(10), 1945-1958. https://doi.org/10.1002/pon.5171
Murray, T., & Rodgers, W. (2012). The Role of Socioeconomic Status and Control Beliefs on Frequency of Exercise During and After Cardiac Rehabilitation. Appl Psychol Health Well Being, 4(1), 49-66. https://doi.org/10.1111/j.1758-0854.2011.01061.x
Nagai, S. (2015). Predictors of help-seeking behavior: Distinction between help-seeking intentions and help-seeking behavio. Jpn. Psychol. Res., 57(4), 313-322. https://doi.org/10.1111/jpr.12091
Platz, K., Kools, S., & Howie-Esquivel, J. (2022). Benefits, Facilitators, and Barriers of Alternative Models of Cardiac Rehabilitation: A Qualitative Systematic Review. J Cardiopulm Rehabil Prev. https://doi.org/10.1097/HCR.0000000000000738
Rhodes, R. E., Boudreau, P., Josefsson, K. W., & Ivarsson, A. (2021). Mediators of physical activity behaviour change interventions among adults: a systematic review and meta-analysis. Health Psychol Rev, 15(2), 272-286. https://doi.org/10.1080/17437199.2019.1706614
Room, J., Hannink, E., Dawes, H., & Barker, K. (2017). What interventions are used to improve exercise adherence in older people and what behavioural techniques are they based on? A systematic review. BMJ Open, 7(12), e019221. https://doi.org/10.1136/bmjopen-2017-019221
Salim, A. S., Hassoun, S. M., & Thabit, M. F. (2021). Knowledge and Attitudes of Medical and Paramedical Staff Regarding Cardiac Rehabilitation Program at Al-Najaf Center for Cardiac Surgery and Trans Catheter Therapy. Annals of R.S.C.B, 25(6).
ter Hoeve, N., Huisstede, B. M. A., Stam, H. J., Domburg, R. T. v., Sunamura, M., & Berg-Emons, R. J. G. v. d. (2015). Does Cardiac Rehabilitation After an Acute Cardiac Syndrome Lead to Changes in Physical Activity Habits? Systematic Review. Phys Ther, 95(2). https://doi.org/https://doi.org/10.2522/ptj.20130509
Tummers, S., Hommersom, A., Lechner, L., Bemelmans, R., & Bolman, C. A. W. (2022). Determinants of physical activity behaviour change in (online) interventions, and gender-specific differences: a Bayesian network model. Int J Behav Nutr Phys Act, 19(1), 155. https://doi.org/10.1186/s12966-022-01381-2
WHO. (2018). Global action plan on physical activity 2018–2030: more active people for a healthier world. World Health Organization. https://www.who.int/publications/i/item/9789241514187
Williamson, T. M., Moran, C., McLennan, A., Seidel, S., Ma, P. P., Koerner, M. L., & Campbell, T. S. (2021). Promoting adherence to physical activity among individuals with cardiovascular disease using behavioral counseling: A theory and research-based primer for health care professionals. Prog Cardiovasc Dis, 64, 41-54. https://doi.org/10.1016/j.pcad.2020.12.007
